# Supplementary material for: Baseline Chronic Comorbidity and Mortality in Laboratory-Confirmed COVID-19 Cases: Results from the PRECOVID Study in Spain
Source: Int J Environ Res Public Health. 2020 Jul 17;17(14):5171. doi: 10.3390/ijerph17145171 (PMC7400393; doi:10.3390/ijerph17145171)
Supplement: Supplementary file 1 [file ijerph-17-05171-s001.zip]

Archive with 2 entries (2 files):
- Supplementary Tabla S2.xlsx
- Supplementary Table S1.xlsx
