# Supplementary material for: Baseline Chronic Comorbidity and Mortality in Laboratory-Confirmed COVID-19 Cases: Results from the PRECOVID Study in Spain
Source: Int J Environ Res Public Health. 2020 Jul 17;17(14):5171. doi: 10.3390/ijerph17145171 (PMC7400393; doi:10.3390/ijerph17145171)
Supplement: Supplementary file 1 [file ijerph-17-05171-s001.zip › Supplementary Tabla S2.xlsx]

## Sheet: Table S2
Supplementary Table S2. Prevalence of drugs dispensed during the month prior to cohort entry of all the individuals of the COVID-19 Aragon cohort and of those dead during the follow-up period, and association with mortality, by sex.
	All				Dead				Men			Women
	Men (N= 1819)		Women (N= 2593)		Men (N= 407)		Women (N= 364)		OR a	95% CI		OR	95% CI
Drugs b	N	%	N	%	N	%	N	%		Lower limit	Upper limit		Lower limit	Upper limit
Drugs For Peptic Ulcer and Gastro-Oesophageal Reflux Disease (GORD)	550	30.2	740	28.5	202	49.6	213	58.5	1.45	1.13	1.86	1.32	1.02	1.71
Antithrombotic Agents	395	21.7	407	15.7	150	36.9	142	39.0	1.25	0.96	1.63	1.51	1.16	1.97
Other Analgesics and Antipyretics	479	26.3	668	25.8	126	31.0	136	37.4	1.04	0.80	1.36	0.93	0.72	1.21
High-Ceiling Diuretics	201	11.1	308	11.9	100	24.6	126	34.6	1.79	1.30	2.49	1.71	1.29	2.27
Antidepressants	218	12.0	496	19.1	83	20.4	141	38.7	1.30	0.94	1.79	1.33	1.02	1.73
Lipid Modifying Agents, Plain	346	19.0	377	14.5	93	22.9	70	19.2	0.93	0.69	1.24	0.83	0.60	1.13
Beta Blocking Agents	213	11.7	214	8.25	85	20.9	68	18.7	1.53	1.11	2.11	1.28	0.92	1.79
Antipsychotics	143	7.86	205	7.91	70	17.2	82	22.5	1.71	1.18	2.48	1.96	1.41	2.73
Anxiolytics	164	9.02	344	13.3	57	14.0	89	24.5	1.52	1.05	2.22	1.32	0.98	1.78
Blood Glucose Lowering Drugs	217	11.9	173	6.67	73	17.9	48	13.2	1.14	0.82	1.58	1.28	0.88	1.88
Drugs Used In Benign Prostatic Hypertrophy	299	16.4	3	0.12	108	26.5	0	0	0.96	0.72	1.28	-	-	-
Opioids	145	7.97	247	9.53	42	10.3	62	17.0	1.13	0.75	1.71	1.30	0.92	1.83
Antiepileptics	112	6.16	159	6.13	37	9.09	52	14.3	1.00	0.65	1.55	1.94	1.31	2.88
Angiotensin II Receptor Blockers (ARBs), Combinations	141	7.75	173	6.67	45	11.1	42	11.5	1.16	0.78	1.74	0.99	0.67	1.46
Angiotensin II Receptor Blockers (ARBs), Plain	175	9.62	181	6.98	49	12.0	32	8.79	1.00	0.69	1.46	0.68	0.44	1.03
Ace Inhibitors, Plain	134	7.37	141	5.44	40	9.83	38	10.4	0.90	0.60	1.36	1.14	0.74	1.73
Iron Preparations	74	4.07	141	5.44	35	8.60	38	10.4	1.44	0.88	2.35	1.06	0.70	1.62
Vitamin B12 and Folic Acid	90	4.95	107	4.13	45	11.1	28	7.69	1.88	1.20	2.97	1.16	0.71	1.88
Adrenergics, Inhalants	143	7.86	135	5.21	45	11.1	24	6.59	1.35	0.90	2.02	0.98	0.60	1.62
Selective Calcium Channel Blockers With Mainly Vascular Effects	124	6.82	114	4.40	39	9.58	27	7.42	1.10	0.72	1.69	0.82	0.51	1.31
Hypnotics And Sedatives	90	4.95	157	6.05	30	7.37	36	9.89	1.04	0.64	1.69	0.92	0.60	1.39
Antiglaucoma Preparations and Miotics	94	5.17	89	3.43	33	8.11	25	6.87	1.02	0.64	1.61	1.07	0.65	1.76
Antigout Preparations	99	5.44	43	1.66	35	8.60	17	4.67	1.29	0.82	2.04	2.06	1.05	4.04
Anti-Dementia Drugs	52	2.86	110	4.24	18	4.42	33	9.07	0.73	0.40	1.32	0.92	0.60	1.42
Macrolides, Lincosamides And Streptogramins	118	6.49	132	5.09	26	6.39	23	6.32	0.84	0.51	1.36	1.19	0.71	2.01
Other Drugs For Obstructive Airway Diseases, Inhalants	72	3.96	76	2.93	33	8.11	16	4.40	1.83	1.10	3.05	0.96	0.52	1.76
Beta-Lactam Antibacterials, Penicillins	96	5.28	91	3.51	22	5.41	24	6.59	0.84	0.49	1.42	1.62	0.94	2.79
Quinolone Antibacterials	77	4.23	50	1.93	31	7.62	15	4.12	1.55	0.94	2.56	1.37	0.70	2.66
Potassium-Sparing Agents	41	2.25	44	1.70	23	5.65	23	6.32	2.52	1.27	4.97	2.86	1.50	5.44
Corticosteroids for Systemic Use, Plain	65	3.57	91	3.51	23	5.65	21	5.77	1.44	0.82	2.54	1.13	0.65	1.94
Insulins And Analogues	46	2.53	46	1.77	21	5.16	16	4.40	2.33	1.21	4.48	1.40	0.73	2.68
Vasodilators Used In Cardiac Diseases	37	2.03	33	1.27	24	5.90	12	3.30	3.15	1.55	6.41	1.15	0.55	2.40
Calcium	26	1.43	113	4.36	12	2.95	23	6.32	1.69	0.73	3.88	0.70	0.43	1.15
Other Systemic Drugs For Obstructive Airway Diseases	61	3.35	70	2.70	20	4.91	10	2.75	1.18	0.66	2.11	0.78	0.37	1.62
Vitamin A and D, Incl. Combinations Of The Two	24	1.32	87	3.36	7	1.72	21	5.77	0.90	0.35	2.30	1.73	0.97	3.10
Other Beta-Lactam Antibacterials	34	1.87	36	1.39	15	3.69	13	3.57	2.02	0.95	4.30	2.17	1.00	4.71
Antiinflammatory and Antirheumatic Products, Non-Steroids	115	6.32	182	7.02	13	3.19	13	3.57	0.58	0.31	1.10	0.70	0.37	1.32
Ace Inhibitors, Combinations	61	3.35	64	2.47	11	2.70	15	4.12	0.46	0.23	0.93	1.00	0.53	1.87
Other Antibacterials	25	1.37	71	2.74	8	1.97	18	4.95	0.80	0.34	1.91	1.17	0.64	2.13
Antihistamines for Systemic Use	56	3.08	106	4.09	15	3.69	10	2.75	1.46	0.74	2.88	1.54	0.70	3.40
Dopaminergic Agents	40	2.20	25	0.96	17	4.18	8	2.20	1.15	0.60	2.21	1.17	0.48	2.81
Urologicals	40	2.20	38	1.47	17	4.18	7	1.92	1.34	0.69	2.62	0.80	0.34	1.92
Psychostimulants, Agents Used For Adhd And Nootropics	26	1.43	29	1.12	14	3.44	9	2.47	2.01	0.89	4.54	1.24	0.54	2.89
Thyroid Preparations	22	1.21	109	4.20	8	1.97	14	3.85	1.22	0.48	3.09	0.98	0.52	1.86
Drugs Affecting Bone Structure And Mineralization	12	0.66	56	2.16	7	1.72	14	3.85	2.42	0.71	8.22	0.82	0.43	1.56
Selective Calcium Channel Blockers With Direct Cardiac Effects	31	1.70	28	1.08	11	2.70	10	2.75	1.09	0.50	2.37	1.46	0.65	3.31
Antivertigo Preparations	26	1.43	53	2.04	7	1.72	9	2.47	0.62	0.25	1.54	0.52	0.25	1.11
Immunosuppressants	33	1.81	31	1.20	11	2.70	3	0.82	2.49	1.08	5.76	0.89	0.24	3.27
Propulsives	20	1.10	45	1.74	6	1.47	8	2.20	1.07	0.37	3.08	0.88	0.38	2.03
Corticosteroids, Plain	21	1.15	22	0.85	11	2.70	3	0.82	3.83	1.43	10.3	0.61	0.16	2.25
Antiarrhythmics, Class I and III	22	1.21	18	0.69	7	1.72	6	1.65	1.00	0.39	2.57	1.40	0.49	3.99
Lipid Modifying Agents, Combinations	49	2.69	29	1.12	10	2.46	2	0.55	0.95	0.44	2.02	0.29	0.07	1.27
Cardiac Glycosides	10	0.55	16	0.62	6	1.47	5	1.37	2.20	0.60	7.99	0.82	0.28	2.37
Peripheral Vasodilators	11	0.60	11	0.42	3	0.74	8	2.20	0.69	0.18	2.74	6.41	1.62	25.3
Electrolytes With Carbohydrates	20	1.10	21	0.81	4	0.98	6	1.65	0.66	0.20	2.13	1.80	0.63	5.12
Low-Ceiling Diuretics, Excl. Thiazides	13	0.71	23	0.89	6	1.47	4	1.10	2.70	0.81	9.00	0.54	0.18	1.67
Antiinfectives	8	0.44	19	0.73	7	1.72	2	0.55	25.0	2.62	237	0.55	0.12	2.65
Other Cardiac Preparations	11	0.60	13	0.50	6	1.47	3	0.82	3.21	0.86	11.9	0.97	0.25	3.80
Antiadrenergic Agents, Peripherally Acting	27	1.48	12	0.46	6	1.47	2	0.55	0.69	0.26	1.81	0.51	0.11	2.42
Hormones And Related Agents	10	0.55	14	0.54	4	0.98	4	1.10	1.48	0.40	5.43	1.37	0.39	4.86
Potassium	6	0.33	10	0.39	4	0.98	4	1.10	5.23	0.93	29.3	1.62	0.43	6.17
Decongestants And Other Nasal Preparations For Topical Use	32	1.76	43	1.66	7	1.72	0	0	0.92	0.37	2.30	-	-	-
Intestinal Antiinfectives	10	0.55	20	0.77	4	0.98	3	0.82	3.31	0.74	14.9	0.60	0.17	2.18
Other Antianemic Preparations	9	0.49	8	0.31	5	1.23	2	0.55	2.27	0.59	8.77	0.72	0.14	3.73
Antifungals For Topical Use	14	0.77	18	0.69	2	0.49	4	1.10	0.45	0.09	2.15	1.63	0.44	5.96
Expectorants, Excl. Combinations With Cough Suppressants	17	0.93	13	0.50	3	0.74	3	0.82	0.46	0.13	1.71	1.08	0.27	4.26
Antivaricose Therapy	3	0.16	19	0.73	1	0.25	5	1.37	0.60	0.05	6.68	0.96	0.33	2.80
Decongestants And Antiallergics	13	0.71	18	0.69	4	0.98	1	0.27	3.82	0.87	16.8	1.02	0.11	9.35
Low-Ceiling Diuretics, Thiazides	9	0.49	20	0.77	3	0.74	2	0.55	1.36	0.31	6.05	0.44	0.09	2.04
Hormone Antagonists And Related Agents	7	0.38	22	0.85	2	0.49	2	0.55	0.53	0.10	2.80	0.44	0.10	2.02
Sulfonamides And Trimethoprim	10	0.55	7	0.27	2	0.49	2	0.55	0.62	0.12	3.27	1.18	0.20	7.03
Other Antineoplastic Agents	10	0.55	4	0.15	4	0.98	0	0	2.37	0.62	9.10	-	-	-
Intestinal Antiinflammatory Agents	8	0.44	6	0.23	4	0.98	0	0	3.14	0.66	14.9	-	-	-
Drugs For Constipation	2	0.11	10	0.39	1	0.25	3	0.82	1.88	0.11	32.2	1.12	0.27	4.64
Antithyroid Preparations	2	0.11	8	0.31	2	0.49	2	0.55	-	-	-	0.72	0.14	3.73
Cough And Cold Preparations	16	0.88	22	0.85	3	0.74	0	0	1.11	0.27	4.51	-	-	-
Antimalarials	4	0.22	17	0.66	2	0.49	1	0.27	2.74	0.30	25.1	0.62	0.07	5.66
Antiinflammatory Agents And Antiinfectives In Combination	7	0.38	6	0.23	3	0.74	0	0	2.79	0.50	15.7	-	-	-
Antiinflammatory Agents	6	0.33	7	0.27	3	0.74	0	0	2.19	0.42	11.3	-	-	-
Anticholinergic Agents	5	0.27	4	0.15	2	0.49	1	0.27	1.72	0.25	11.9	1.26	0.11	14.8
Anti-Parathyroid Agents	3	0.16	5	0.19	0	0	3	0.82	-	-	-	3.52	0.55	22.4
Antifibrinolytics	3	0.16	4	0.15	3	0.74	0	0	-	-	-	-	-	-
Muscle Relaxants, Centrally Acting Agents	5	0.27	11	0.42	1	0.25	1	0.27	0.70	0.07	7.41	1.08	0.11	10.1
I.V. Solutions	5	0.27	5	0.19	2	0.49	0	0	1.12	0.18	7.00	-	-	-
Antipsoriatics For Topical Use	7	0.38	2	0.08	1	0.25	1	0.27	1.05	0.10	11.1	28.0	0.77	1020
Vitamin B1, Plain And In Combination With Vitamin B6 And B12	4	0.22	5	0.19	1	0.25	1	0.27	0.48	0.05	4.76	2.05	0.21	19.9
Other Plain Vitamin Preparations	2	0.11	5	0.19	1	0.25	1	0.27	7.41	0.34	162	3.02	0.19	48.4
Drugs For Treatment Of Tuberculosis	4	0.22	1	0.04	2	0.49	0	0	2.74	0.30	25.1	-	-	-
Antimycotics For Systemic Use	1	0.05	5	0.19	1	0.25	1	0.27	-	-	-	1.28	0.11	15.3
Immunostimulants	3	0.16	2	0.08	2	0.49	0	0	-	-	-	-	-	-
Parasympathomimetics	3	0.16	2	0.08	2	0.49	0	0	2.43	0.22	26.9	-	-	-
Other Sex Hormones And Modulators Of The Genital System	2	0.11	3	0.12	1	0.25	1	0.27	1.21	0.08	19.4	3.18	0.19	54.1
Stomatological Preparations	1	0.05	3	0.12	0	0	2	0.55	-	-	-	-	-	-
Antiemetics And Antinauseants	14	0.77	23	0.89	1	0.25	0	0	0.19	0.02	1.50	-	-	-
Antimigraine Preparations	3	0.16	26	1.00	0	0	1	0.27	-	-	-	1.08	0.13	9.01
Direct Acting Antivirals	10	0.55	5	0.19	1	0.25	0	0	0.76	0.08	7.19	-	-	-
Antibiotics For Topical Use	4	0.22	5	0.19	1	0.25	0	0	0.99	0.08	12.7	-	-	-
Diuretics And Potassium-Sparing Agents In Combination	1	0.05	9	0.35	0	0	1	0.27	-	-	-	0.27	0.03	2.19
Drugs For Functional Gastrointestinal Disorders	1	0.05	8	0.31	0	0	1	0.27	-	-	-	0.72	0.08	6.55
Bile Therapy	3	0.16	5	0.19	0	0	1	0.27	-	-	-	1.66	0.11	24.1
Elladonna And Derivatives, Plain	3	0.16	4	0.15	0	0	1	0.27	-	-	-	1.92	0.16	23.1
Parathyroid Hormones And Analogues	2	0.11	4	0.15	1	0.25	0	0	1.88	0.11	32.2	-	-	-
Corticosteroids and Antiinfectives In Combination	3	0.16	2	0.08	1	0.25	0	0	1.59	0.11	22.6	-	-	-
Beta Blocking Agents And Thiazides	1	0.05	4	0.15	0	0	1	0.27	-	-	-	1.71	0.11	25.5
Antidiarrheal Microorganisms	3	0.16	1	0.04	0	0	1	0.27	-	-	-	-	-	-
Other Dermatological Preparations	2	0.11	2	0.08	1	0.25	0	0	16.3	0.06	4204	-	-	-
Beta Blocking Agents And Other Diuretics	2	0.11	1	0.04	0	0	1	0.27	-	-	-	-	-	-
Glycogenolytic Hormones	1	0.05	2	0.08	1	0.25	0	0	-	-	-	-	-	-
Other Vitamin Products, Combinations	2	0.11	0	0	1	0.25	0	0	1.21	0.08	19.4	-	-	-
Enzymes	1	0.05	1	0.04	1	0.25	0	0	-	-	-	-	-	-
Other Antidiarrheals	0	0	2	0.08	0	0	1	0.27	-	-	-	3.36	0.18	61.8
Anesthetics, Local	0	0	2	0.08	0	0	1	0.27	-	-	-	1.80	0.11	28.9
Other Alimentary Tract And Metabolism Products	1	0.05	0	0	1	0.25	0	0	-	-	-	-	-	-
Other Antihypertensives	1	0.05	0	0	1	0.25	0	0	-	-	-	-	-	-
Antipruritics, Incl. Antihistamines, Anesthetics, Etc.	1	0.05	0	0	1	0.25	0	0	-	-	-	-	-	-
Mydriatics And Cycloplegics	1	0.05	0	0	1	0.25	0	0	-	-	-	-	-	-
Cardiac Stimulants Excl. Cardiac Glycosides	0	0	1	0.04	0	0	1	0.27	-	-	-	-	-	-
Hormonal Contraceptives For Systemic Use	0	0	25	0.96	0	0	0	0	-	-	-	-	-	-
Corticosteroids And Antiinfectives In Combination	4	0.22	5	0.19	0	0	0	0	-	-	-	-	-	-
Drugs Used In Addictive Disorders	2	0.11	4	0.15	0	0	0	0	-	-	-	-	-	-
Digestives, Incl. Enzymes	3	0.16	2	0.08	0	0	0	0	-	-	-	-	-	-
Other Ophthalmologicals	2	0.11	3	0.12	0	0	0	0	-	-	-	-	-	-
Corticosteroids, Other Combinations	4	0.22	0	0	0	0	0	0	-	-	-	-	-	-
Antiinfectives And Antiseptics, Excl. Combinations With Corticosteroids	0	0	5	0.19	0	0	0	0	-	-	-	-	-	-
Estrogens	0	0	5	0.19	0	0	0	0	-	-	-	-	-	-
Progestogens	0	0	5	0.19	0	0	0	0	-	-	-	-	-	-
Nasal Decongestants For Systemic Use	2	0.11	2	0.08	0	0	0	0	-	-	-	-	-	-
Antiandrogens	1	0.05	3	0.12	0	0	0	0	-	-	-	-	-	-
Beta Blocking Agents, Other Combinations	2	0.11	1	0.04	0	0	0	0	-	-	-	-	-	-
Chemotherapeutics for Topical Use	2	0.11	1	0.04	0	0	0	0	-	-	-	-	-	-
Antiinfectives	2	0.11	1	0.04	0	0	0	0	-	-	-	-	-	-
Posterior Pituitary Lobe Hormones	1	0.05	2	0.08	0	0	0	0	-	-	-	-	-	-
Antimetabolites	1	0.05	2	0.08	0	0	0	0	-	-	-	-	-	-
Antacids	1	0.05	1	0.04	0	0	0	0	-	-	-	-	-	-
Capillary Stabilizing Agents	1	0.05	1	0.04	0	0	0	0	-	-	-	-	-	-
Other Agents Acting On The Renin-Angiotensin System	1	0.05	1	0.04	0	0	0	0	-	-	-	-	-	-
Aminoglycoside Antibacterials	1	0.05	1	0.04	0	0	0	0	-	-	-	-	-	-
Vitamin K And Other Hemostatics	0	0	2	0.08	0	0	0	0	-	-	-	-	-	-
Contraceptives For Topical Use	0	0	2	0.08	0	0	0	0	-	-	-	-	-	-
Progestogens And Estrogens In Combination	0	0	2	0.08	0	0	0	0	-	-	-	-	-	-
Immunoglobulins	0	0	2	0.08	0	0	0	0	-	-	-	-	-	-
Antipropulsives	1	0.05	0	0	0	0	0	0	-	-	-	-	-	-
Androgens	1	0.05	0	0	0	0	0	0	-	-	-	-	-	-
Anterior Pituitary Lobe Hormones And Analogues	1	0.05	0	0	0	0	0	0	-	-	-	-	-	-
Tetracyclines	1	0.05	0	0	0	0	0	0	-	-	-	-	-	-
Plant Alkaloids And Other Natural Products	1	0.05	0	0	0	0	0	0	-	-	-	-	-	-
(Max) A15z	0	0	1	0.04	0	0	0	0	-	-	-	-	-	-
I.V. Solution Additives	0	0	1	0.04	0	0	0	0	-	-	-	-	-	-
Other Hematological Agents	0	0	1	0.04	0	0	0	0	-	-	-	-	-	-
Agents For Treatment Of Hemorrhoids And Anal Fissures For Topical Use	0	0	1	0.04	0	0	0	0	-	-	-	-	-	-
Anti-Acne Preparations For Topical Use	0	0	1	0.04	0	0	0	0	-	-	-	-	-	-
Other Gynecologicals	0	0	1	0.04	0	0	0	0	-	-	-	-	-	-
Bacterial Vaccines	0	0	1	0.04	0	0	0	0	-	-	-	-	-	-
Agents Against Amoebiasis And Other Protozoal Diseases	0	0	1	0.04	0	0	0	0	-	-	-	-	-	-
Adrenergics for Systemic Use	0	0	1	0.04	0	0	0	0	-	-	-	-	-	-
Antifungals for Systemic Use	0	0	1	0.04	0	0	0	0	-	-	-	-	-	-
CI, confidence interval; OR, odds ratio.
a The OR of mortality for each dispensed drug was estimated using logistic regression models. The ORs were adjusted by age included in the model as a categorical variable. All the individuals of the cohort were followed for at least 30 days after cohort entry; b Drugs were coded using the Anatomical Therapeutic Chemical classification system at the third level (i.e., pharmacological subgroup). Dr…
