# Supplementary material for: Baseline Chronic Comorbidity and Mortality in Laboratory-Confirmed COVID-19 Cases: Results from the PRECOVID Study in Spain
Source: Int J Environ Res Public Health. 2020 Jul 17;17(14):5171. doi: 10.3390/ijerph17145171 (PMC7400393; doi:10.3390/ijerph17145171)
Supplement: Supplementary file 1 [file ijerph-17-05171-s001.zip › Supplementary Table S1.xlsx]

## Sheet: Table S1
Supplementary Table S1. Prevalence of chronic diseases at cohort entry of all the individuals of the COVID-19 Aragon cohort and of those dead during the follow-up period, and association with mortality, by sex.
	All				Dead				Men			Women
	Men (N= 1819)		Women (N= 2593)		Men (N= 407)		Women (N= 364)		OR a	95% CI		OR	95% CI
Chronic conditions b	N	%	N	%	N	%	N	%		Lower limit	Upper limit		Lower limit	Upper limit
Hypertension	656	36.1	864	33.3	201	49.4	228	62.6	0.96	0.75	1.23	1.20	0.92	1.56
Other nutritional; endocrine; and metabolic disorders	442	24.3	686	26.5	117	28.7	138	37.9	1.02	0.78	1.34	1.26	0.97	1.63
Genitourinary symptoms and ill-defined conditions	228	12.5	549	21.2	103	25.3	184	50.5	1.33	0.97	1.83	1.50	1.16	1.94
Anxiety disorders	181	9.95	533	20.6	38	9.34	83	22.8	0.80	0.53	1.21	1.21	0.90	1.64
Mood disorders	200	11.0	528	20.4	70	17.2	132	36.3	1.38	0.98	1.95	1.46	1.12	1.91
Osteoarthritis	211	11.6	456	17.6	74	18.2	121	33.2	0.93	0.67	1.29	1.00	0.77	1.31
Thyroid disorders	84	4.62	405	15.6	26	6.39	53	14.6	1.18	0.70	1.97	0.82	0.58	1.16
Headache; including migraine	130	7.15	384	14.8	20	4.91	43	11.8	0.64	0.38	1.09	0.94	0.64	1.38
Menstrual disorders	0	0	336	13.0	0	0	14	3.85	-	-	-	1.31	0.68	2.53
Osteoporosis	24	1.32	317	12.2	9	2.21	95	26.1	1.16	0.48	2.82	1.27	0.95	1.70
Delirium, dementia, and amnestic and other cognitive disorders	156	8.58	312	12.0	60	14.7	101	27.7	1.04	0.72	1.49	1.20	0.90	1.61
Disorders of lipid metabolism	241	13.2	311	12.0	70	17.2	61	16.8	1.22	0.88	1.70	0.92	0.66	1.28
Cataract	246	13.5	303	11.7	114	28.0	99	27.2	1.62	1.20	2.18	1.19	0.89	1.59
Diabetes Mellitus	279	15.3	249	9.60	112	27.5	80	22.0	1.65	1.23	2.21	1.40	1.02	1.91
Other ear and sense organ disorders	178	9.79	241	9.29	54	13.3	53	14.6	0.85	0.59	1.22	0.90	0.63	1.28
Spondylosis; intervertebral disc disorders; other back problems	129	7.09	236	9.10	45	11.1	54	14.8	1.27	0.84	1.92	1.10	0.77	1.57
Other upper respiratory disease	109	5.99	218	8.41	23	5.65	19	5.22	1.29	0.75	2.21	1.04	0.60	1.81
Menopausal disorders	0	0	183	7.06	1	0.25	20	5.49	-	-	-	0.97	0.57	1.66
Chronic renal failure	129	7.09	167	6.44	55	13.5	61	16.8	1.32	0.89	1.94	1.24	0.87	1.76
Cardiac dysrhythmias	158	8.69	160	6.17	58	14.3	58	15.9	1.01	0.70	1.46	1.47	1.02	2.12
Asthma	50	2.75	152	5.86	6	1.47	19	5.22	0.45	0.18	1.11	0.68	0.40	1.17
Other nervous system disorders	63	3.46	149	5.75	16	3.93	15	4.12	0.87	0.46	1.62	0.79	0.43	1.44
Glaucoma	131	7.20	143	5.51	39	9.58	41	11.3	0.69	0.46	1.05	1.05	0.70	1.57
Miscellaneous mental health disorders	100	5.50	140	5.40	14	3.44	19	5.22	0.64	0.34	1.19	1.38	0.77	2.46
Blindness and vision defects	128	7.04	133	5.13	48	11.8	19	5.22	1.70	1.12	2.57	0.78	0.46	1.35
Acquired foot deformities	17	0.93	133	5.13	5	1.23	24	6.59	0.91	0.30	2.74	0.82	0.50	1.34
Other hereditary and degenerative nervous system conditions	49	2.69	122	4.70	23	5.65	49	13.5	1.43	0.79	2.60	1.56	1.05	2.33
Screening and history of mental health and substance abuse codes	125	6.87	121	4.67	38	9.34	10	2.75	1.74	1.11	2.71	1.62	0.76	3.47
Chronic ulcer of skin	54	2.97	106	4.09	30	7.37	50	13.7	2.24	1.26	3.96	2.04	1.35	3.10
Congestive heart failure; nonhypertensive	71	3.90	97	3.74	41	10.1	40	11.0	2.15	1.30	3.54	1.40	0.91	2.15
Coagulation and hemorrhagic disorders	87	4.78	92	3.55	29	7.13	35	9.62	0.84	0.52	1.36	1.85	1.15	2.97
Transient cerebral ischemia	60	3.30	92	3.55	30	7.37	26	7.14	1.60	0.93	2.73	0.86	0.53	1.41
Esophageal disorders	63	3.46	87	3.36	9	2.21	11	3.02	0.80	0.37	1.73	0.85	0.42	1.72
Prolapse of female genital organs	0	0	82	3.16	0	0	24	6.59	-	-	-	1.53	0.89	2.61
Acute cerebrovascular disease	67	3.68	79	3.05	34	8.35	29	7.97	1.83	1.09	3.07	1.26	0.77	2.06
Neoplasms	83	4.56	76	2.93	31	7.62	18	4.95	1.22	0.75	1.98	1.41	0.77	2.58
Developmental disorders	37	2.03	73	2.82	11	2.70	16	4.40	1.32	0.60	2.92	1.22	0.65	2.27
Adjustment disorders	22	1.21	72	2.78	6	1.47	13	3.57	0.72	0.27	1.92	0.98	0.50	1.92
Diverticulosis and diverticulitis	46	2.53	69	2.66	18	4.42	22	6.04	1.25	0.67	2.35	1.25	0.72	2.16
Other non-traumatic joint disorders	31	1.70	69	2.66	10	2.46	15	4.12	0.90	0.40	2.03	0.89	0.48	1.66
Other inflammatory condition of skin	48	2.64	68	2.62	15	3.69	7	1.92	1.74	0.86	3.53	0.75	0.31	1.79
Allergic reactions	36	1.98	61	2.35	14	3.44	8	2.20	2.02	0.93	4.39	0.72	0.32	1.64
Nonmalignant breast conditions	0	0	57	2.20	0	0	1	0.27	-	-	-	0.38	0.05	3.14
Other gastrointestinal disorders	27	1.48	57	2.20	11	2.70	11	3.02	1.66	0.71	3.88	1.04	0.50	2.14
Coronary atherosclerosis and other heart disease	69	3.79	54	2.08	24	5.90	17	4.67	1.05	0.62	1.81	1.07	0.59	1.97
Other bone disease and musculoskeletal deformities	13	0.71	54	2.08	1	0.25	10	2.75	0.38	0.04	3.40	1.47	0.65	3.31
Other eye disorders	19	1.04	51	1.97	3	0.74	8	2.20	0.47	0.13	1.68	0.95	0.42	2.17
Retinal detachments; defects; vascular occlusion; and retinopathy	27	1.48	43	1.66	12	2.95	13	3.57	1.89	0.84	4.25	1.15	0.58	2.29
Chronic obstructive pulmonary disease and bronchiectasis	112	6.16	36	1.39	38	9.34	10	2.75	0.99	0.64	1.52	1.17	0.54	2.55
Cancer of breast	0	0	35	1.35	0	0	8	2.20	-	-	-	1.30	0.54	3.16
Epilepsy; convulsions	35	1.92	35	1.35	12	2.95	8	2.20	2.56	1.09	5.99	0.96	0.41	2.25
Other endocrine disorders	23	1.26	33	1.27	9	2.21	11	3.02	1.23	0.50	3.05	1.92	0.84	4.38
Diseases of white blood cells	17	0.93	33	1.27	5	1.23	6	1.65	0.93	0.30	2.89	1.34	0.49	3.69
Other liver diseases	35	1.92	29	1.12	8	1.97	4	1.10	0.86	0.37	2.01	0.90	0.29	2.85
Conduction disorders	30	1.65	29	1.12	7	1.72	6	1.65	0.73	0.29	1.81	0.72	0.28	1.87
Other circulatory disease	20	1.10	29	1.12	5	1.23	8	2.20	0.70	0.24	2.08	1.28	0.52	3.14
Rheumatoid arthritis and related disease	10	0.55	29	1.12	5	1.23	6	1.65	5.15	1.13	23.5	1.13	0.42	3.07
Parkinsons disease	25	1.37	28	1.08	13	3.19	13	3.57	1.63	0.73	3.67	2.10	0.96	4.60
Female infertility	0	0	26	1.0	0	0	0	0	-	-	-	-	-	-
Other female genital disorders	0	0	26	1.0	0	0	0	0	-	-	-	-	-	-
Gout and other crystal arthropathies	104	5.72	26	1.0	30	7.37	10	2.75	0.85	0.54	1.35	1.57	0.68	3.61
Acute myocardial infarction	59	3.24	23	0.89	22	5.41	13	3.57	1.53	0.85	2.73	2.98	1.25	7.11
Residual codes; unclassified	56	3.08	22	0.85	18	4.42	5	1.37	1.44	0.78	2.66	1.84	0.58	5.84
Heart valve disorders	22	1.21	22	0.85	5	1.23	6	1.65	0.53	0.19	1.49	1.24	0.45	3.45
Schizophrenia and other psychotic disorders	18	0.99	22	0.85	8	1.97	3	0.82	2.55	0.88	7.36	0.74	0.20	2.80
Other connective tissue disease	14	0.77	21	0.81	8	1.97	5	1.37	1.97	0.67	5.84	0.96	0.33	2.78
Urinary tract infections	0	0	19	0.73	0	0	4	1.10	-	-	-	0.75	0.24	2.40
Endometriosis	0	0	18	0.69	0	0	1	0.27	-	-	-	2.23	0.24	20.6
Joint disorders and dislocations; trauma-related	18	0.99	18	0.69	2	0.49	1	0.27	0.78	0.16	3.77	1.25	0.13	12.1
Other congenital anomalies	14	0.77	18	0.69	1	0.25	0	0	0.95	0.10	9.53	-	-	-
Paralysis	17	0.93	15	0.58	4	0.98	4	1.10	0.69	0.21	2.28	2.32	0.60	8.98
Attention-deficit, conduct, and disruptive behavior disorders	12	0.66	14	0.54	6	1.47	3	0.82	1.95	0.59	6.46	0.88	0.23	3.42
Hepatitis	8	0.44	13	0.50	0	0	2	0.55	-	-	-	0.93	0.18	4.97
Other and ill-defined heart disease	13	0.71	11	0.42	4	0.98	2	0.55	0.96	0.27	3.41	1.05	0.19	5.86
Personality disorders	5	0.27	11	0.42	0	0	5	1.37	-	-	-	2.57	0.68	9.80
ther diseases of veins and lymphatics	1	0.05	11	0.42	0	0	2	0.55	-	-	-	0.92	0.18	4.67
Pancreatic disorders (not diabetes)	14	0.77	10	0.39	4	0.98	3	0.82	0.87	0.25	3.05	1.61	0.37	7.11
Peri-; endo-; and myocarditis; cardiomyopathy	10	0.55	9	0.35	3	0.74	3	0.82	1.05	0.23	4.76	1.22	0.29	5.23
Disorders usually diagnosed in infancy, childhood, or adolescence	8	0.44	9	0.35	4	0.98	4	1.10	2.24	0.50	9.92	6.45	0.86	48.3
Alcohol-related disorders	32	1.76	8	0.31	7	1.72	1	0.27	0.97	0.39	2.42	2.75	0.27	28.1
Cancer of colon	18	0.99	8	0.31	7	1.72	3	0.82	1.06	0.40	2.81	3.28	0.55	19.5
Nervous system congenital anomalies	5	0.27	8	0.31	1	0.25	1	0.27	0.35	0.04	3.15	0.41	0.05	3.60
Peripheral and visceral atherosclerosis	35	1.92	7	0.27	16	3.93	2	0.55	1.79	0.86	3.73	0.96	0.18	5.15
Hodgkins disease	5	0.27	7	0.27	2	0.49	1	0.27	5.63	0.77	41.3	1.79	0.16	20.3
Other diseases of bladder and urethra	3	0.16	7	0.27	2	0.49	2	0.55	2.43	0.22	26.9	1.89	0.29	12.3
Substance-related disorders	3	0.16	7	0.27	1	0.25	1	0.27	16.7	1.19	234.5	0.90	0.08	9.97
Acute and chronic tonsillitis	1	0.05	7	0.27	0	0	0	0	-	-	-	-	-	-
Regional enteritis and ulcerative colitis	13	0.71	6	0.23	3	0.74	0	0	1.63	0.38	7.11	-	-	-
Melanomas of skin	7	0.38	6	0.23	3	0.74	1	0.27	1.87	0.35	10.1	1.22	0.11	14.0
Conditions associated with dizziness or vertigo	6	0.33	6	0.23	0	0	1	0.27	-	-	-	0.88	0.08	9.59
Other and ill-defined cerebrovascular disease	2	0.11	6	0.23	0	0	4	1.10	-	-	-	5.79	0.98	34.2
Multiple myeloma	5	0.27	5	0.19	3	0.74	2	0.55	2.18	0.35	13.5	1.49	0.24	9.32
Deficiency and other anemia	3	0.16	5	0.19	0	0	0	0	-	-	-	-	-	-
Systemic lupus erythematosus and connective tissue disorders	1	0.05	5	0.19	0	0	2	0.55	-	-	-	1.89	0.29	12.3
Genitourinary congenital anomalies	6	0.33	4	0.15	2	0.49	0	0	2.35	0.22	24.7	-	-	-
HIV infection	4	0.22	4	0.15	0	0	0	0	-	-	-	-	-	-
Nutritional deficiencies	3	0.16	4	0.15	3	0.74	2	0.55	-	-	-	2.43	0.32	18.5
Multiple sclerosis	2	0.11	4	0.15	0	0	0	0	-	-	-	-	-	-
Cancer of cervix	0	0	3	0.12	0	0	0	0	-	-	-	-	-	-
Other complications of pregnancy	0	0	3	0.12	0	0	0	0	-	-	-	-	-	-
Infective arthritis and osteomyelitis	8	0.44	3	0.12	1	0.25	0	0	0.27	0.03	2.27	-	-	-
Immunity disorders	6	0.33	3	0.12	2	0.49	1	0.27	1.71	0.25	11.7	0.90	0.08	9.97
Other lower respiratory disease	5	0.27	3	0.12	2	0.49	0	0	1.72	0.25	11.9	-	-	-
Other and unspecified benign neoplasm	3	0.16	3	0.12	1	0.25	1	0.27	1.06	0.09	12.3	0.90	0.08	9.97
Inflammation; infection of eye	1	0.05	3	0.12	0	0	1	0.27	-	-	-	-	-	-
Cancer of uterus	0	0	2	0.08	0	0	0	0	-	-	-	-	-	-
Hypertension complicating pregnancy; childbirth and the puerperium	0	0	2	0.08	0	0	0	0	-	-	-	-	-	-
Aortic and peripheral arterial embolism or thrombosis	7	0.38	2	0.08	5	1.23	0	0	12.4	1.18	130.1	-	-	-
Viral infection	5	0.27	2	0.08	0	0	0	0	-	-	-	-	-	-
Cancer of kidney and renal pelvis	3	0.16	2	0.08	1	0.25	0	0	0.60	0.05	6.68	-	-	-
Leukemias	3	0.16	2	0.08	0	0	1	0.27	-	-	-	1.80	0.11	28.9
Cancer of other GI organs; peritoneum	1	0.05	2	0.08	0	0	1	0.27	-	-	-	28.0	0.77	1020
Cancer of ovary	0	0	1	0.04	0	0	1	0.27	-	-	-	-	-	-
Late effects of cerebrovascular disease	0	0	1	0.04	0	0	0	0	-	-	-	-	-	-
Other male genital disorders	50	2.75	1	0.04	10	2.46	0	0	1.41	0.65	3.06	-	-	-
Pulmonary heart disease	4	0.22	1	0.04	1	0.25	0	0	1.40	0.11	17.7	-	-	-
Cancer of rectum and anus	3	0.16	1	0.04	2	0.49	0	0	7.39	0.39	140.3	-	-	-
Biliary tract disease	3	0.16	1	0.04	1	0.25	0	0	1.08	0.08	15.3	-	-	-
Other infections; including parasitic	2	0.11	1	0.04	0	0	1	0.27	-	-	-	-	-	-
Other CNS infection and poliomyelitis	1	0.05	1	0.04	0	0	0	0	-	-	-	-	-	-
Other acquired deformities	1	0.05	1	0.04	0	0	0	0	-	-	-	-	-	-
Cardiac and circulatory congenital anomalies	1	0.05	1	0.04	0	0	0	0	-	-	-	-	-	-
Hyperplasia of prostate	254	14.0	0	0	97	23.8	0	0	1.15	0.86	1.56	-	-	-
Inflammatory conditions of male genital organs	39	2.14	0	0	13	3.19	0	0	2.56	1.15	5.70	-	-	-
Cancer of prostate	24	1.32	0	0	8	1.97	0	0	0.84	0.35	2.01	-	-	-
Aortic; peripheral; and visceral artery aneurysms	11	0.60	0	0	4	0.98	0	0	1.22	0.33	4.49	-	-	-
Cancer of bladder	5	0.27	0	0	1	0.25	0	0	0.57	0.06	5.59	-	-	-
Cancer of head and neck	3	0.16	0	0	0	0	0	0	-	-	-	-	-	-
Cancer of bronchus; lung	3	0.16	0	0	2	0.49	0	0	4.51	0.39	52.1	-	-	-
Non-Hodgkins lymphoma	3	0.16	0	0	2	0.49	0	0	4.51	0.39	52.1	-	-	-
Cancer of stomach	2	0.11	0	0	2	0.49	0	0	-	-	-	-	-	-
Tuberculosis	1	0.05	0	0	0	0	0	0	-	-	-	-	-	-
Cancer of bone and connective tissue	1	0.05	0	0	0	0	0	0	-	-	-	-	-	-
Nephritis; nephrosis; renal sclerosis	1	0.05	0	0	0	0	0	0	-	-	-	-	-	-
Spinal cord injury	1	0.05	0	0	1	0.25	0	0	-	-	-	-	-	-
CI, confidence interval; OR, odds ratio.
a The OR of mortality for each basal chronic disease was estimated using logistic regression models. The ORs were adjusted by age included in the model as a categorical variable. All the individuals of the cohort were followed for at least 30 days after cohort entry; b Primary care diagnoses from a list of 153 chronic conditions, using the Clinical Classification System and the Chronic Condition …
